# Supplementary material for: Mountain Pine Beetles Use Volatile Cues to Locate Host Limber Pine and Avoid Non-Host Great Basin Bristlecone Pine
Source: PLoS One. 2015 Sep 2;10(9):e0135752. doi: 10.1371/journal.pone.0135752 (PMC4558103; doi:10.1371/journal.pone.0135752)
Supplement: S1 Appendix — VOCs reported in ng per hr per gram. (XLSX) [file pone.0135752.s001.xlsx]

## Sheet: Sheet1
species	tree number	needle weight	tricyclene ng/hr	tricyclene	MT 1 ng/hr	MT 1	alpha-pinene ng/hr	alpha-pinene	camphene ng/hr	camphene	MT 2 ng/hr	MT 2	beta-pinene ng/hr	beta-pinene	beta-myrcene ng/hr	beta-myrcene	3-carene ng/hr	3-carene	p-cymene ng/hr	p-cymene	beta-phellendrene ng/hr	beta-phellendrene	D-Limonene ng/hr	D-Limonene	e-beta ocimene ng/hr	e-beta ocimene	gamma-terpinene ng/hr	gamma-terpinene	terpinolene ng/hr	terpinolene	linalool ng/hr	linalool	MT 3 ng/hr	MT3	MT 4 ng/hr	MT 4	camphor ng/hr	camphor	MT 5 ng/hr	MT 5	methyl salicylate ng/hr	methyl salicylate	B1 ng/hr	B1	B2 ng/hr	B2	geranyl acetate? ng/hr	geranyl acetate?	bornyl acetate ng/hr
B	1	739.74	231.26	0.312623	175.62	0.237408	26362.4	35.6374	751.24	1.01555	716.68	0.968827	1773.08	2.3969	168.12	0.227269	4.72	0.00638062	170.74	0.230811	1298.02	1.7547	313.04	0.423176	17.86	0.0241436	21.34	0.028848	95.24	0.128748	0	0	41.3	0.0558304	37.1	0.0501528	59.2	0.0800281	40.72	0.0550464	835.88	1.12996	49.44	0.0668343	33.14	0.0447995	11.36	0.0153567	332.56
L	2	49.14	19.72	0.401302	19.92	0.405372	1845.94	37.5649	60.64	1.23403	255.36	5.19658	378.4	7.70045	717.28	14.5967	10.52	0.214082	34.96	0.711437	42.84	0.871795	915.8	18.6365	1.82	0.037037	4.1	0.0834351	29.14	0.593	1.52	0.030932	0.78	0.015873	161.02	3.27676	1.76	0.035816	2.1	0.042735	1.1	0.022385	3	0.0610501	12.38	0.251933	3.26	0.0663411	6.14
B	3	111.74	60.74	0.543583	10.16	0.0909254	7156.8	64.0487	123.24	1.10292	234.06	2.09468	797.68	7.13871	181.58	1.62502	2.76	0.0247002	37.94	0.339538	1347.38	12.0582	121.9	1.09093	6.12	0.05477	14.48	0.129587	27.68	0.247718	0.62	0.00554859	2.68	0.0239842	8.84	0.0791122	11.68	0.104528	3.54	0.0316807	32.88	0.294255	66.26	0.592984	38.02	0.340254	12.24	0.10954	44.24
L	4	197.52	45.12	0.228433	26.82	0.135784	8706.54	44.0793	209.02	1.05822	421.92	2.13609	3039.94	15.3905	314.36	1.59154	99.42	0.503341	36.72	0.185905	733.18	3.71193	3545.56	17.9504	3.88	0.0196436	8.56	0.0433374	46.38	0.234812	0	0	4.36	0.0220737	14.92	0.0755367	2.26	0.0114419	1.04	0.00526529	7.62	0.0385784	5.44	0.0275415	35.52	0.17983	13.24	0.0670312	6.16
B	5	77.34	37.56	0.485648	14.52	0.187742	7008.04	90.6134	88.84	1.14869	417.8	5.40212	490.7	6.34471	83.76	1.08301	1.28	0.0165503	29.44	0.380657	842.84	10.8979	73.28	0.947505	2.44	0.031549	4.68	0.060512	55.38	0.716059	0	0	1.2	0.0155159	2.88	0.0372382	10.14	0.131109	1.8	0.0232739	52.64	0.680631	62.34	0.806051	51.34	0.663822	16.4	0.212051	28.08
L	6	94.96	26.2	0.275906	44.78	0.471567	1954.46	20.5819	106.46	1.1211	319.84	3.36816	535.06	5.63458	411.24	4.33067	972.2	10.238	70.58	0.74326	76.24	0.802864	52.98	0.557919	2.12	0.0223252	9.28	0.0977254	21.7	0.228517	0	0	0.3	0.00315922	11.06	0.11647	0.38	0.00400168	1.62	0.0170598	6.48	0.0682393	3.76	0.0395956	19	0.200084	6.68	0.0703454	2.14
B	7	373.8	112.4	0.300696	653.36	1.74789	40777.9	109.09	385.3	1.03077	1332.38	3.56442	2040.22	5.45805	648.42	1.73467	7.08	0.0189406	144.08	0.385447	1880.64	5.03114	455.46	1.21846	7.22	0.0193151	180.82	0.483735	915.6	2.44944	0.54	0.00144462	7.84	0.0209738	12.16	0.0325308	11.78	0.0315142	15.14	0.0405029	32.46	0.0868379	63.68	0.170358	43.08	0.115249	12.16	0.0325308	70.88
L	8	607.88	64.64	0.106337	90.4	0.148714	4556.84	7.49628	619.38	1.01892	341.86	0.562381	1249.02	2.05471	2628.8	4.32454	11.46	0.0188524	106.76	0.175627	405.98	0.667862	128.6	0.211555	1.3	0.00213858	20.1	0.0330657	70.34	0.115714	0	0	19.46	0.0320129	37.14	0.0610976	16.88	0.0277686	29.16	0.04797	40.54	0.0666908	17.8	0.0292821	25.54	0.0420149	8.5	0.013983	20.02
B	9	211.18	86.3	0.408656	519.2	2.45857	18316.2	86.7326	222.68	1.05446	512.16	2.42523	2146.8	10.1657	396.28	1.8765	7.1	0.0336206	65.98	0.312435	2793.26	13.2269	342.84	1.62345	5.32	0.0251918	33.94	0.160716	294.08	1.39256	0.52	0.00246235	6.42	0.0304006	61.16	0.289611	8.46	0.0400606	12.56	0.0594753	28.16	0.133346	59.22	0.280424	22	0.104177	5.24	0.024813	73.82
L	10	182.08	47.36	0.260105	35.12	0.192882	9176.08	50.3959	193.58	1.06316	169.36	0.930141	1184.68	6.50637	1016.24	5.58128	9.62	0.0528339	67.06	0.3683	218.62	1.20068	1000.12	5.49275	24.06	0.13214	2.62	0.0143893	43.34	0.238027	0	0	18.3	0.100505	143.62	0.788774	2.36	0.0129613	12.12	0.0665641	12.56	0.0689807	5.1	0.0280097	19.12	0.105009	4.1	0.0225176	14.52
B	11	24.1	17.7	0.73444	3.82	0.158506	1564.14	64.9021	35.6	1.47718	83.02	3.44481	188.44	7.81909	28.36	1.17676	0	0	10.84	0.449793	287.84	11.9436	21.3	0.883817	3.66	0.151867	1.66	0.0688797	5.92	0.245643	0.96	0.039834	1.68	0.0697095	7.66	0.317842	5.68	0.235685	0.86	0.0356846	52.78	2.19004	11.86	0.492116	22.96	0.952697	2.96	0.122822	5.96
L	12	364.56	81.22	0.222789	79.98	0.219388	12868.6	35.2991	376.06	1.03154	78.04	0.214066	3885.86	10.659	741.34	2.03352	115.56	0.316985	38.82	0.106485	517.52	1.41957	192.06	0.526827	4.68	0.0128374	6.38	0.0175005	42.72	0.117182	0	0	16.52	0.0453149	31.2	0.0855826	6.52	0.0178846	10.26	0.0281435	9.62	0.026388	20.2	0.0554093	24.64	0.0675883	5.96	0.0163485	16.22
B	13	158.24	60.56	0.38271	12.4	0.078362	4400.62	27.8098	169.74	1.07267	219.48	1.38701	1047.86	6.62197	126.76	0.801062	0	0	27.46	0.173534	1484.58	9.38183	78.66	0.497093	4.64	0.0293225	7.14	0.0451213	15.16	0.0958038	0	0	4.58	0.0289434	8.96	0.0566229	31.6	0.199697	2.26	0.0142821	1102.56	6.96764	62.54	0.395222	48.34	0.305485	18.74	0.118428	94.16
L	14	152.72	22.96	0.15034	9.6	0.0628601	1624.14	10.6348	164.22	1.0753	98.68	0.64615	546.92	3.58119	20.82	0.136328	148.28	0.970927	22.44	0.146936	18.6	0.121792	268.96	1.76113	1.08	0.00707177	1.94	0.012703	16.36	0.107124	0	0	1.18	0.00772656	9.74	0.0637768	5.08	0.0332635	5.6	0.0366684	4.1	0.0268465	3.58	0.0234416	19.42	0.127161	7.52	0.0492404	18.9
B	15	279.68	108.36	0.387443	51.86	0.185426	14154.8	50.6106	291.18	1.04112	294.86	1.05428	1119.48	4.00272	568.84	2.0339	3.92	0.014016	39.24	0.140303	1127.68	4.03204	1059.24	3.78733	2.38	0.00850973	14.82	0.0529891	125.08	0.447225	60.72	0.217105	10.86	0.0388301	14.94	0.0534182	33.02	0.118064	6.72	0.0240275	120.12	0.429491	50.9	0.181994	71.58	0.255935	23.4	0.083667	45.34
L	16	199	39.32	0.197588	63.98	0.321508	5282.98	26.5476	210.5	1.05779	270.8	1.3608	832.32	4.18251	431.66	2.16915	6.62	0.0332663	89.2	0.448241	584.3	2.93618	176.02	0.884523	2.3	0.0115578	11.96	0.0601005	55.06	0.276683	13.56	0.0681407	21.84	0.109749	34.32	0.172462	5.34	0.0268342	25.5	0.128141	11.5	0.0577889	29.4	0.147739	27.86	0.14	9.6	0.0482412	25.08
B	17	224.64	80.28	0.357372	12.66	0.0563568	16902.3	75.2417	236.14	1.05119	56.82	0.252938	1373.1	6.11245	185.42	0.82541	0.4	0.00178063	71.78	0.319533	447.26	1.99101	624.78	2.78125	9.1	0.0405093	6.76	0.0300926	42.06	0.187233	0	0	3.06	0.0136218	16.14	0.0718483	13.26	0.0590278	2.22	0.00988248	47.06	0.209491	10.06	0.0447828	24.68	0.109865	8.6	0.0382835	29.4
L	18	69.06	21.44	0.310455	63.2	0.915146	3510.7	50.8355	80.56	1.16652	246.9	3.57515	823.44	11.9235	692.26	10.024	19.56	0.283232	62.4	0.903562	138.04	1.99884	394.68	5.71503	2.04	0.0295395	12.92	0.187084	65.06	0.942079	0	0	6.84	0.0990443	123.3	1.7854	0.26	0.00376484	5.06	0.0732696	2.52	0.03649	5.36	0.0776137	30.96	0.448306	7.62	0.110339	6.62
B	19	288.46	105.86	0.366983	26.88	0.0931845	15058.1	52.2016	299.96	1.03987	180.32	0.625113	1729.66	5.99619	187.7	0.650697	3.28	0.0113707	40.12	0.139083	1590.8	5.5148	146.38	0.507453	14.22	0.0492963	8.02	0.0278028	54.74	0.189766	16.62	0.0576163	5.42	0.0187894	20.4	0.0707204	38.4	0.133121	7.92	0.0274561	70.76	0.245303	76.74	0.266033	24.22	0.0839631	9.76	0.0338348	39.54
L	20	174	39.68	0.228046	30.8	0.177011	6129.3	35.2259	185.5	1.06609	161.56	0.928506	5295.24	30.4324	2353.28	13.5246	8.34	0.047931	61.76	0.354943	922.52	5.30184	1006.62	5.78517	75.66	0.434828	7.36	0.0422989	52.96	0.304368	0	0	3.44	0.0197701	174.42	1.00241	5.38	0.0309195	5.6	0.0321839	4.58	0.0263218	4.82	0.0277011	38.04	0.218621	15.44	0.0887356	7.54
B	21	233.04	94.42	0.405166	27.66	0.118692	16420.5	70.4623	244.54	1.04935	252.32	1.08273	3163.94	13.5768	223.16	0.957604	4.06	0.0174219	64.82	0.27815	2024.86	8.68889	260	1.11569	18.14	0.0778407	5.52	0.0236869	96.48	0.414006	0	0	27.1	0.116289	52.26	0.224253	23.5	0.100841	19.64	0.0842774	37.94	0.162805	88.78	0.380965	135.22	0.580244	9.3	0.0399073	57.68
L	22	625.9	104.42	0.166832	249.82	0.399137	19322.1	30.8709	507.64	0.811056	141.26	0.225691	3497.1	5.58731	1574.56	2.51567	225.74	0.360665	57.74	0.0922512	2435.88	3.8918	552.28	0.882377	5.08	0.00811631	15.4	0.0246046	143.94	0.229973	0	0	10.8	0.0172552	277	0.442563	8.88	0.0141876	10.28	0.0164243	8.84	0.0141237	16.06	0.0256591	34.9	0.0557597	12.88	0.0205784	13.48
B	23	311.62	95.52	0.306527	120.3	0.386047	26503.7	85.0513	323.12	1.0369	339.5	1.08947	2732.76	8.76953	1163.42	3.73346	12.22	0.0392144	69.08	0.22168	6109.74	19.6064	532.4	1.70849	4.6	0.0147616	56.54	0.181439	390.34	1.25262	0	0	2.1	0.00673898	7.02	0.0225274	26.66	0.0855529	5.56	0.0178422	49.08	0.1575	691.12	2.21783	43.58	0.13985	8.8	0.0282395	135.4
L	24	62.96	26.24	0.416773	42.24	0.670902	6633	105.353	74.46	1.18266	202.96	3.22363	1946.64	30.9187	1092.08	17.3456	12.64	0.200762	51.4	0.816391	1373.84	21.8208	1012.34	16.0791	3.52	0.0559085	14.06	0.223316	75.42	1.1979	34.72	0.551461	3.74	0.0594028	31.32	0.497459	4.74	0.0752859	1.6	0.025413	13.66	0.216963	15.58	0.247459	32.98	0.523825	12.9	0.204892	15.88
B	25	274.1	85.46	0.311784	15.44	0.0563298	6876.92	25.0891	285.6	1.04196	272.24	0.993214	980.54	3.57731	203.14	0.741116	6.48	0.023641	63.46	0.231521	1294.96	4.72441	159.78	0.582926	1.88	0.00685881	6.92	0.0252463	40.66	0.14834	0	0	5.12	0.0186793	17	0.0620212	44.38	0.161912	8.52	0.0310835	53.92	0.196717	49.4	0.180226	80.86	0.295002	28.66	0.10456	77.7
L	26	43.72	19.2	0.439158	22.76	0.520586	1205.08	27.5636	55.22	1.26304	87.56	2.00274	265.56	6.07411	153.26	3.50549	102.46	2.34355	28.72	0.656908	25.72	0.588289	39.72	0.908509	0.56	0.0128088	1.54	0.0352242	4.46	0.102013	0	0	12.46	0.284995	36.94	0.844922	2.94	0.0672461	20.04	0.458371	7.72	0.176578	1.84	0.042086	23.76	0.543458	9.1	0.208143	11.22
B	27	403.56	150.62	0.373228	84.62	0.209684	17061.1	42.2765	415.06	1.0285	475.9	1.17925	1532.36	3.79711	269.86	0.668699	2.64	0.00654178	37.48	0.0928734	2095.8	5.19328	165.28	0.409555	8.02	0.0198731	12.38	0.030677	155.22	0.384627	2.54	0.00629398	5.56	0.0137774	7.24	0.0179403	31.96	0.0791952	5.68	0.0140747	151.86	0.376301	112.08	0.277728	40.56	0.100506	14.02	0.0347408	66.66
L	28	507.84	60.4	0.118935	66.22	0.130395	7136.64	14.0529	519.34	1.02264	989.04	1.94754	2667.52	5.25268	2136.92	4.20786	2608.74	5.13693	121.88	0.239997	2294	4.51717	287.32	0.565769	7	0.0137839	19.92	0.039225	187.2	0.36862	0	0	10.86	0.0213847	109.58	0.215777	8.68	0.017092	22.54	0.0443841	11.58	0.0228025	26.18	0.0515517	28.28	0.0556868	10.34	0.0203607	41.98
B	29	107.86	46.44	0.430558	29	0.268867	4207.7	39.0108	119.36	1.10662	145.44	1.34841	1180.58	10.9455	86.06	0.797886	2.1	0.0194697	63.22	0.58613	1005.48	9.32208	82.26	0.762655	1.88	0.01743	5.06	0.0469127	13.86	0.1285	18.28	0.169479	1.82	0.0168737	8.6	0.079733	9.84	0.0912294	0.5	0.00463564	219.68	2.03671	62.22	0.576859	15.44	0.143149	4.12	0.0381977	11.42
L	30	111.86	25.64	0.229215	10.4	0.0929734	8140.96	72.7781	123.36	1.10281	30	0.268192	1506.38	13.4667	660.46	5.90434	26.28	0.234937	37.44	0.334704	253.52	2.2664	626.88	5.60415	1.06	0.00947613	11	0.0983372	62.32	0.557125	0	0	3.72	0.0332559	29.38	0.26265	1.32	0.0118005	0.54	0.00482746	4.18	0.0373681	4.08	0.0364742	56.46	0.504738	22.62	0.202217	26.68
B=Bristlecone
L=Limber
[truncated: 12 more columns]
