# Supplementary material for: Mountain Pine Beetles Use Volatile Cues to Locate Host Limber Pine and Avoid Non-Host Great Basin Bristlecone Pine
Source: PLoS One. 2015 Sep 2;10(9):e0135752. doi: 10.1371/journal.pone.0135752 (PMC4558103; doi:10.1371/journal.pone.0135752)
Supplement: S2 Appendix — VOCs reported in ng per hr per gram. (XLSX) [file pone.0135752.s002.xlsx]

## Sheet: Sheet1
species	rep	folaige weight (g)		tricyclene	unkwn monoterpene 1	alpha-pinene	camphene	unkwn monoterpene 2	beta-pinene	beta-myrcene	3-carene	p-cymene	beta-phellendrene	D-Limonene	e-beta ocimene	gamma-terpinene	terpinolene	linalool	unkwn monoterpene 3	camphor	unkwn monoterpene 4	unkwn monoterpene 5	methyl salicylate	benzenoid 1	benzenoid 2	geranyl acetate?	bornyl acetate	unkwn sesquiterpene 1	e-beta-farnesene	alpha-farnesene	caryophyllene	Total volatiles
Bristlecone	1	20	BC branch 1st runs.D	2.174	1.416	460.989	4.9055	8.16	56.8065	6.4265	0.354	1.295	51.692	4.0965	0.0935	0.5375	4.2905	0.0125	0.323	0.35	0.637	0.909	0.031	3.1605	0.6305	0.192	2.717	4.407	0.301	0.052	0.0355	616.994
Bristlecone	2	20	BC branch 2nd runs.D	4.339	3.6145	560.096	9.8195	21.937	44.7525	11.76	0.659	2.373	80.7495	6.6095	0.1165	1.128	9.242	0.051	0.4225	0.4965	1.304	3.121	0.4645	4.081	0.896	0.2985	2.853	4.091	0.4055	0.0595	0.0375	775.777
Bristlecone	3	20	BC branch 3rd runs + 3Carene.D	4.4575	3.5415	1211.37	16.2665	12.4045	91.7805	16.5165	0.55	5.4005	39.4265	15.6395	0.2705	2.671	15.051	0.1065	1.0595	0.4835	2.138	1.7815	0	0.5685	1.2935	0.98	18.245	11.311	0.936	0.8215	0.506	1475.57
Bristlecone	4	20	BC branch 4th runs.D	5.9565	5.4345	982.057	18.5015	34.681	68.691	21.5525	1.127	2.766	151.905	11.561	0.136	1.4085	15.5565	0.0585	0.368	0.65	1.023	1.5975	0.0395	4.024	0.757	0.4655	2.6465	3.9515	0.2605	0.0865	0.0365	1337.3
Limber	1	20	Limber branch 1st runs.D	5.921	3.794	630.714	20.5165	14.915	104.162	86.7905	60.788	6.0125	17.68	61.9645	0.3445	2.844	12.4195	0.1265	0.7175	1.421	1.7575	1.441	0.3905	0.8715	9.3505	0.39	1.29	1.24	0.1635	0.4125	0.2585	1048.7
Limber	2	20	Limber branch 2nd runs.D	3.104	11.229	475.759	13.2235	14.8865	133.411	46.281	61.008	4.16	11.2955	56.9915	0.3975	2.0635	11.033	0.1125	0.512	0.8855	1.917	1.132	0.201	0.751	6.154	0.2815	0.9225	3.32	0.132	0	0.261	861.425
Limber	3	20	Limber branch 3rd runs.D	3.851	8.6035	413.404	13.781	11.034	90.8405	92.3085	54.4965	3.9645	11.7565	53.566	0.2	1.3075	6.1585	0.0755	0.9835	1.3495	1.603	2.117	0.462	0.577	5.3455	0.192	0.9935	5.11	0.1285	0.3355	0.3075	784.853
Limber	4	20	Limber branch 4th runs.D	3.5085	4.559	552.056	17.153	20.4805	108.864	111.098	28.9645	3.9845	67.3925	161.663	0.6885	2.365	26.863	0.105	0.9545	0.931	3.8565	0.733	0.2125	1.4335	1.4185	0.5365	1.5725	0.6085	2.111	0.458	0.142	1124.71
